# Supplementary material for: ZC3HAV1 facilitates STING activation and enhances inflammation
Source: Commun Biol. 2024 Oct 30;7:1418. doi: 10.1038/s42003-024-07116-2 (PMC11526107; doi:10.1038/s42003-024-07116-2)
Supplement: Supplementary file 3 — Supplementary Data 1 [file 42003_2024_7116_MOESM3_ESM.xlsx]

## Sheet: Fig.1
	Fig.1e
	Ifna4 mRNA	WT	WT	WT	Zc3hav1-/-	Zc3hav1-/-	Zc3hav1-/-
	MOCK	1	0.706549	0.440251	0.562485	0.875935	1.05884
	HSV-1	230.251	226.624	257.137	75.2238	80.8774	95.6218
	Ifna4 mRNA	WT	WT	WT	Zc3hav1-/-	Zc3hav1-/-	Zc3hav1-/-
	MOCK	1	1.38099	1.31361	1.30097	1.60966	2.58503
	ISD	897.305	955.066	878.695	511.434	440.131	422.839
	cGAMP	54.5658	56.9643	59.2933	28.5957	33.0799	30.3719
	DMXAA	230.016	225.617	242.964	69.819	73.1075	64.984
	Fig.1f
	Mx1 mRNA	WT	WT	WT	Zc3hav1-/-	Zc3hav1-/-	Zc3hav1-/-
	CTRL	3.29734	3.01659	3.08837	0.98995	1.0104	1
	HSV-1	109.801	121.799	125.158	80.5972	72.8972	80.048
	ISD	129.282	106.297	105.361	59.111	75.7169	82.8475
	Isg15 mRNA	WT	WT	WT	Zc3hav1-/-	Zc3hav1-/-	Zc3hav1-/-
	CTRL	4.68482	4.55409	5.91424	1	0.806546	1.00462
	HSV-1	39.0771	34.7542	28.5678	21.3151	15.224	16.1303
	ISD	44.3014	63.8367	55.2181	20.8359	22.4214	20.3763
	Ifit1 mRNA	WT	WT	WT	Zc3hav1-/-	Zc3hav1-/-	Zc3hav1-/-
	CTRL	8.10543	7.9465	6.51844	1	1.00139	1.39892
	HSV-1	221.725	145.208	166.414	66.1898	60.3103	70.2891
	ISD	296.503	318.861	281.886	105.845	105.412	114.157
	Fig.1g
	Elisa-TNF-α	WT	WT	WT	Zc3hav1-/-	Zc3hav1-/-	Zc3hav1-/-
	MOCK	19.2235	20.9882	19.3412	14.1059	15.7529	15.6941
	HSV-1	1439.63	1422.87	1529.63	848.106	807.988	825.871
	Elisa-IL-6	WT	WT	WT	Zc3hav1-/-	Zc3hav1-/-	Zc3hav1-/-
	MOCK	8.3871	5	7.36559	6.15591	6.42473	7.04301
	HSV-1	616.317	697.043	639.167	406.667	364.382	379.731
	Fig.1h
	Elisa-TNF-α	WT	WT	WT	Zc3hav1-/-	Zc3hav1-/-	Zc3hav1-/-
	MOCK	6.53226	6.53226	6.26344	5.99462	6.53226	6.26344
	ISD	1349.75	1478.05	1538.99	582.988	623.106	625.871
	cGAMP	879.988	954.459	976.047	260.988	327.518	251.694
	DMXAA	1037.58	948.753	1132.93	258.694	243.635	214.988
	Elisa-IL-6	WT	WT	WT	Zc3hav1-/-	Zc3hav1-/-	Zc3hav1-/-
	MOCK	1.12903	1.26344	27.8495	-1.282e-08	0.215054	0.456989
	ISD	434.919	507.688	570.86	172.688	176.801	219.462
	cGAMP	310.161	323.79	345.914	83.4946	83.3064	91.2903
	DMXAA	503.871	485.672	513.898	291.586	308.979	297.849
	Fig.1i
	Tnfa mRNA	WT	WT	WT	Zc3hav1-/-	Zc3hav1-/-	Zc3hav1-/-
	MOCK	1.94347	2.0933	2.31777	1.2842	1	1.37715
	HSV-1	138.774	162.605	171.409	108.972	107.722	101.366
	Il6 mRNA	WT	WT	WT	Zc3hav1-/-	Zc3hav1-/-	Zc3hav1-/-
	MOCK	2.71332	1.88581	1.84235	1	1.99578	3.53279
	HSV-1	236.607	238.586	257.429	184.131	186.34	185.421
	Fig.1j
	Tnfa mRNA	WT	WT	WT	Zc3hav1-/-	Zc3hav1-/-	Zc3hav1-/-
	MOCK	3.02744	2.89144	2.80321	1.14013	1	1.1093
	ISD	98.8872	97.5774	81.6422	50.3165	29.7029	33.3333
	cGAMP	37.3483	40.5711	48.1059	18.311	19.4442	21.7659
	DMXAA	54.7002	44.8038	59.0401	16.58	16.3445	16.1712
	Il6 mRNA	WT	WT	WT	Zc3hav1-/-	Zc3hav1-/-	Zc3hav1-/-
	MOCK	5.37768	20.0676	34.843	2.11316	5.14565	1
	ISD	13343	14111.2	16014.5	4484.07	4490.41	5586.11
	cGAMP	2330.71	2323.72	2921.61	830.961	950.115	1086.97
	DMXAA	2619.27	2345.18	3302.01	1121.01	981.999	1100.28

## Sheet: Fig.2
	Fig.2a
	Ifna4 mRNA	WT	WT	WT	Zc3hav1-/-	Zc3hav1-/-	Zc3hav1-/-
	MOCK	1	0.706549	0.440251	0.562485	0.875935	1.05884
	VSV	203.573	162.169	153.331	589.534	771.393	747.382
	trans-poly(I:C)	232.407	258.204	262.131	471.477	557.163	556.972
	Fig.2f
	Ifna4 mRNA
	NC + WT	1.58352	1.3172	3.74826
	NC + Zc3hav1-/-	6.59535	7.84942	8.21716
	NC + WT +VSV	61.4493	62.1292	61.8881
	NC + Zc3hav1-/-+VSV	123.451	113.088	133.813
	siRig-i + WT	1.77228	2.29372	1
	siRig-i + Zc3hav1-/-	3.67828	3.08949	1.9925
	siRig-i+ WT +VSV	24.497	32.6468	25.9692
	siRig-i + Zc3hav1-/- +VSV	21.831	17.9915	29.0812
	Fig.2g
	Ifna4 mRNA
	NC + WT	1	1.90426	0.711345
	NC + Zc3hav1-/-	6.71457	11.1593	9.4197
	NC + WT +trans-poly(I:C)	160.685	170.192	181.685
	NC + Zc3hav1-/- +trans-poly(I:C)	261.544	231.998	252.413
	siRig-i + WT	1.82745	3.75889	2.39995
	siRig-i + Zc3hav1-/-	3.60311	3.1302	1.93419
	siRig-i+ WT +trans-poly(I:C)	83.6131	82.8856	111.678
	siRig-i + Zc3hav1-/- +trans-poly(I:C)	124.517	120.663	112.084
	Fig.2l
	Elisa-TNF-α	WT	WT	WT	Zc3hav1-/-	Zc3hav1-/-	Zc3hav1-/-
	MOCK	29.4	26.4588	30.5765	28.2235	29.4	28.8118
	LPS	871.165	920.577	915.871	904.106	965.282	945.282
	poly(I:C)	727.635	711.165	695.871	843.518	779.988	936.459
	R848	894.106	944.106	943.518	1053.52	1089.4	1131.16
	Pam3CSK4	964.694	907.635	931.753	821.165	883.518	587.635
	ODN 1826	625.282	888.223	972.341	561.165	624.694	729.4
	Elisa-IL-6	WT	WT	WT	Zc3hav1-/-	Zc3hav1-/-	Zc3hav1-/-
	MOCK	0.268817	0.537634	2.15054	0.188172	0.650538	0.38172
	LPS	587.634	591.667	603.763	568.28	617.473	557.796
	poly(I:C)	554.032	546.237	498.925	662.097	629.839	618.28
	R848	579.032	566.936	604.301	567.204	519.893	579.032
	Pam3CSK4	569.973	599.274	626.425	594.167	657.339	518.629
	ODN 1826	516.21	433.145	510.296	523.737	489.059	436.102
	Fig.2m
	Tnfa mRNA	WT	WT	WT	Zc3hav1-/-	Zc3hav1-/-	Zc3hav1-/-
	CTRL	1.29663	1.28694	1.22427	1	1.00817	1.00771
	LPS	97.7914	124.088	111.789	75.5664	91.7031	80.8891
	poly(I:C)	35.1627	31.8516	30.7385	25.513	27.5756	28.0422
	R848	51.7827	59.5536	48.164	53.6919	52.595	64.2698
	Pam3CSK4	25.6773	27.8242	29.4428	30.4425	24.4212	21.6264
	Fig.2m
	Il6 mRNA	WT	WT	WT	Zc3hav1-/-	Zc3hav1-/-	Zc3hav1-/-
	CTRL	1.96231	2.63765	1.70075	1	1.00757	1.35047
	LPS	13297.6	15121.5	19040.5	15285.9	16198.5	16862.4
	poly(I:C)	4944.5	4301.55	4680.51	8080.01	8103.11	4831.99
	R848	1746.73	1689.04	1492.78	1344.43	1198.64	1235.84
	Pam3CSK4	356.686	300.068	308.812	248.839	199.676	165.875

## Sheet: Fig.3
	Fig.3a
	Elisa-cGAMP
		WT	WT	WT	Zc3hav1-/-	Zc3hav1-/-	Zc3hav1-/-
	MOCK	1.48992	1.37173	1.46549	1.14366	1.15315	1.29462
	HSV-1	2183.54	2391.37	2441.3	2512.95	2304.06	2471.75
	ISD	1255.05	1249.87	1204.24	1329.8	1275.97	1281.25

## Sheet: Fig.4
	Fig.4e
	STING-Calnexin-colocalization	WT	WT	WT	Zc3hav1-/-	Zc3hav1-/-	Zc3hav1-/-
	MOCK	0.9477	0.9775	0.9467	0.9827	0.9467	0.9832
	ISD	0.3737	0.3838	0.3451	0.761	0.8478	0.859
	Fig.4g
	STING-GM130-colocalization	WT	WT	WT	Zc3hav1-/-	Zc3hav1-/-	Zc3hav1-/-
	MOCK	0.295	0.2854	0.3109	0.2236	0.2559	0.3195
	ISD	0.789	0.7288	0.6678	0.3986	0.3516	0.3339
	Fig.4h
	Elisa-TNF-α
	WT + NC	19.3412	6.98824	15.2235
	WT + siZc3hav1	6.98824	6.98824	8.75294
	WT + NC +HSV-1	571.106	573.459	574.047
	WT + siZc3hav1 +HSV-1	299.929	315.812	315.812
	Sting-/- + NC	4.63529	8.16471	15.8118
	Sting-/- +siZc3hav1	4.04706	0.51765	9.34118
	Sting-/- + NC +HSV-1	21.6941	18.1647	11.6941
	Sting-/- + siZc3hav1 +HSV-1	31.1059	15.2235	20.5177
	Elisa-IL-6
	WT + NC	0.349462	0.080645	0.080645
	WT + siZc3hav1	0.349462	0.080645	0.080645
	WT + NC +HSV-1	424.543	425.081	419.435
	WT + siZc3hav1 +HSV-1	262.446	276.693	290.672
	Sting-/- + NC	0.080645	0.349462	0.349462
	Sting-/- +siZc3hav1	0.887097	0.349462	0.349462
	Sting-/- + NC +HSV-1	14.5968	17.5538	14.5968
	Sting-/- + siZc3hav1 +HSV-1	15.8871	15.6183	12.6613
	Fig.4i
	Elisa-TNF-α
	WT + NC	63.5176	58.2235	69.9882
	WT + siZc3hav1	49.4	56.4588	55.2824
	WT + NC +ISD	1172.93	1207.63	1443.52
	WT + siZc3hav1 +ISD	575.282	472.929	448.224
	Sting-/- + NC	62.3412	69.4	58.8118
	Sting-/- +siZc3hav1	55.2824	50.5765	48.8118
	Sting-/- + NC +ISD	46.4588	42.9294	48.2235
	Sting-/- + siZc3hav1 +ISD	45.2824	51.7529	57.0471
	Elisa-IL-6
	WT + NC	6.53226	6.53226	6.26344
	WT + siZc3hav1	5.99462	6.53226	6.26344
	WT + NC +ISD	517.823	477.769	500.081
	WT + siZc3hav1 +ISD	258.952	352.5	305.995
	Sting-/- + NC	7.87634	7.87634	7.60753
	Sting-/- +siZc3hav1	6.53226	9.22043	8.14516
	Sting-/- + NC +ISD	19.1667	18.3602	22.9301
	Sting-/- + siZc3hav1 +ISD	12.1774	14.328	13.5215
	Fig.4j
	Elisa-TNF-α
	WT + NC	74.1059	70.5765	68.8118
	WT + siZc3hav1	79.4	71.1647	67.6353
	WT + NC +cGAMP	838.812	812.341	792.341
	WT + siZc3hav1 +cGAMP	544.106	526.459	511.753
	Sting-/- + NC	87.6353	88.2235	85.8706
	Sting-/- +siZc3hav1	82.3412	80.5765	84.1059
	Sting-/- + NC +cGAMP	86.4588	84.6941	80.5765
	Sting-/- + siZc3hav1 +cGAMP	89.4	85.8706	82.3412
	Elisa-IL-6
	WT + NC	6.53226	6.53226	6.26344
	WT + siZc3hav1	5.99462	6.53226	6.26344
	WT + NC +cGAMP	482.339	459.489	522.93
	WT + siZc3hav1 +cGAMP	270.242	258.145	263.79
	Sting-/- + NC	7.87634	7.87634	7.60753
	Sting-/- +siZc3hav1	6.53226	9.22043	8.14516
	Sting-/- + NC +cGAMP	8.41398	7.60753	10.2957
	Sting-/- + siZc3hav1 +cGAMP	8.14516	8.95161	8.14516

## Sheet: Fig.5
	Fig.5a
	Spleen-Ifna4 mRNA	WT	WT	WT	WT	WT	WT	Zc3hav1-/-	Zc3hav1-/-	Zc3hav1-/-	Zc3hav1-/-	Zc3hav1-/-	Zc3hav1-/-
	MOCK	1	1.88193
	HSV-1	61.1468	95.95	109.21	56.1007	56.0852	80.1124	18.0543	38.3475	29.0519	19.629	14.0097	20.8286
	Fig.5b
	Spleen-HSV-1 PFU/ml	WT	WT	WT	WT	WT	WT	Zc3hav1-/-	Zc3hav1-/-	Zc3hav1-/-	Zc3hav1-/-	Zc3hav1-/-	Zc3hav1-/-
	HSV-1	2800	3200	2800	3600	2400	3600	16200	12000	14800	10000	14000	15600
	Lung-HSV-1 PFU/ml	WT	WT	WT	WT	WT	WT	ZAP-/-	ZAP-/-	ZAP-/-	ZAP-/-	ZAP-/-	ZAP-/-
	HSV-1	200	200	300	400	400	200	1380	940	1080	1480	1160	1520
	Fig.5c
	Elisa-IL-6	WT	WT	WT	WT	WT	Zc3hav1-/-	Zc3hav1-/-	Zc3hav1-/-	Zc3hav1-/-	Zc3hav1-/-
	MOCK	0.537634	2.21505
	HSV-1	460.215	259.677	381.72	229.839	288.978	127.957	51.8817	115.86	71.5054	234.946
	Elisa-TNF-α	WT	WT	WT	WT	WT	Zc3hav1-/-	Zc3hav1-/-	Zc3hav1-/-	Zc3hav1-/-	Zc3hav1-/-
	MOCK	1.10588	1.51765
	HSV-1	767.059	558.235	712.941	546.471	626.471	378.824	345.294	368.824	344.706	542.941
	Fig.5d
	Elisa-IL-6	WT	WT	WT	WT	WT	WT	Zc3hav1-/-	Zc3hav1-/-	Zc3hav1-/-	Zc3hav1-/-	Zc3hav1-/-	Zc3hav1-/-
	MOCK	8.01075	5.91398
	DMXAA	911.667	981.237	1045.91	952.473	994.14	842.124	670.457	747.312	706.021	614.973	756.586	704.032
	Fig.5e
	Lung-Il6 mRNA	WT	WT	WT	WT	Zc3hav1-/-	Zc3hav1-/-	Zc3hav1-/-	Zc3hav1-/-
	MOCK	1	1.11439
	HSV-1	377.248	453.318	403.676	523.616	139.169	131.879	119.614	77.3533
	Spleen-Il6 mRNA	WT	WT	WT	WT	WT	WT	Zc3hav1-/-	Zc3hav1-/-	Zc3hav1-/-	Zc3hav1-/-	Zc3hav1-/-	Zc3hav1-/-
	MOCK	1	1.82594
	HSV-1	118.843	247.144	147.592	136.058	207.461	297.114	72.1191	171.137	67.5038	58.2256	62.4525	40.3475
	Liver-Il6 mRNA	WT	WT	WT	WT	WT	WT	Zc3hav1-/-	Zc3hav1-/-	Zc3hav1-/-	Zc3hav1-/-	Zc3hav1-/-	Zc3hav1-/-
	MOCK	1	7.65243
	HSV-1	211.768	146.017	109.062	110.145	156.238	103.884	103.12	57.8254	56.4352	48.0987	56.7221	69.7168
	Fig.5f
	Elisa-IL-6
	MOCK	1.96237	3.57527
	DMSO+WT+HSV-1	494.973	304.382	598.737	493.629	356.263	471.855
	DMSO+Zc3hav1-/-+HSV-1	304.113	321.855	219.167	325.081	269.704	287.177
	H-151+WT+HSV-1	405.457	362.984	176.962	171.586	382.339	212.446
	H-151+Zc3hav1-/-+HSV-1	380.188	475.081	371.586	277.5	488.522	444.435
	Fig.5g
	Elisa-IL-6
	MOCK	8.41398	4.91935	6.80108
	DMSO+WT+DMXAA	630.188	339.597	612.715	645.78	698.199
	DMSO+Zc3hav1-/-+DMXAA	389.328	372.93	323.737	246.317	304.919
	H-151+WT+DMXAA	396.855	338.522	268.898	208.145	258.145
	H-151+Zc3hav1-/-+DMXAA	465.941	451.962	297.93	283.683	378.038

## Sheet: Sup.Fig.1
	Sup.Fig.1c
	Zc3hav1 mRNA
	NC	0.980273	1.05654	1.0032
	siZc3hav1-1	0.390091	0.418454	0.411443
	siZc3hav1-2	0.316764	0.324811	0.337121
	siZc3hav1-1+2	0.199197	0.195225	0.217262
	Sup.Fig.1l
	Ifna4 mRNA	NC	NC	NC	siZc3hav1-1	siZc3hav1	siZc3hav1
	MOCK	1	1.21784	0.247124	0.967268	1.10093	0.604554
	ISD	927.54	1109.76	861.748	463.837	367.215	528.924
	cGAMP	134.578	143.021	143.05	68.4589	81.6995	68.3362
	DMXAA	274.696	296.565	276.289	173.486	124.106	138.358
	Sup.Fig.1m
	Il6 mRNA	NC	NC	NC	siZc3hav1-1	siZc3hav1	siZc3hav1
	MOCK	1	0.825999	0.708295	2.39115	2.64328	2.09319
	ISD	204.375	224.66	177.12	57.8972	63.7302	73.7247
	cGAMP	157.68	153.565	166.789	98.3029	95.3409	102.223
	DMXAA	102.018	106.614	105.185	69.9505	69.5818	60.6323
	Sup.Fig.1n
	HSV-1 PFU/ml	NC	NC	NC	siZc3hav1-1	siZc3hav1	siZc3hav1
	HSV-1	118000	92000	110000	302000	360000	410000

## Sheet: Sup.Fig.2
	Sup.Fig.2d
	Elisa-TNF-α
	DMSO + WT	35.8706	34.1059	38.2235
	DMSO + Zc3hav1-/-	28.2235	29.9882	34.1059
	DMSO + WT +ISD	975.282	1002.93	997.047
	DMSO + Zc3hav1-/- +ISD	785.871	750.577	612.929
	H-151 + WT	31.1647	33.5177	34.6941
	H-151 + Zc3hav1-/-	28.2235	29.9882	32.3412
	H-151 + WT +ISD	544.106	492.341	494.106
	H-151 + Zc3hav1-/- +ISD	534.694	540.577	638.223
	Elisa-IL-6
	DMSO + WT	8.6828	8.6828	7.87634
	DMSO + Zc3hav1-/-	8.95161	9.22043	8.14516
	DMSO + WT +ISD	408.414	407.07	410.833
	DMSO + Zc3hav1-/- +ISD	315.403	307.876	310.296
	H-151 + WT	10.8333	10.8333	9.22043
	H-151 + Zc3hav1-/-	11.9086	9.75807	9.75807
	H-151 + WT +ISD	266.478	256.532	246.855
	H-151 + Zc3hav1-/- +ISD	249.812	244.704	247.661
	Sup.Fig.2e
	Elisa-TNF-α
	DMSO + WT	39.9882	33.5177	46.4588
	DMSO + Zc3hav1-/-	42.3412	33.5177	34.1059
	DMSO + WT +cGAMP	670.577	641.165	627.635
	DMSO + Zc3hav1-/- +cGAMP	191.753	197.635	246.459
	H-151 + WT	44.1059	37.0471	36.4588
	H-151 + Zc3hav1-/-	41.1647	38.8118	36.4588
	H-151 + WT +cGAMP	158.224	147.047	150.577
	H-151 + Zc3hav1-/- +cGAMP	196.459	146.459	149.988
	Elisa-IL-6
	DMSO + WT	6.80107	6.80107	7.87634
	DMSO + Zc3hav1-/-	6.53226	6.26344	6.53226
	DMSO + WT +cGAMP	186.371	155.188	155.188
	DMSO + Zc3hav1-/- +cGAMP	53.0376	47.1237	61.1022
	H-151 + WT	6.80107	5.99462	7.06989
	H-151 + Zc3hav1-/-	5.72581	19.4355	8.6828
	H-151 + WT +cGAMP	48.1989	50.0806	50.0806
	H-151 + Zc3hav1-/- +cGAMP	44.4355	35.8333	43.8978
	Sup.Fig.2f
	Elisa-TNF-α
	DMSO + WT	55.8706	56.4588	56.4588
	DMSO + Zc3hav1-/-	36.4588	34.6941	37.6353
	DMSO + WT +HSV-1	1059.4	1038.81	1075.87
	DMSO + Zc3hav1-/- +HSV-1	582.341	560.577	574.694
	H-151 + WT	49.9882	51.1647	52.9294
	H-151 + Zc3hav1-/-	40.5765	39.4	40.5765
	H-151 + WT +HSV-1	605.282	723.518	792.929
	H-151 + Zc3hav1-/- +HSV-1	705.282	689.988	719.4
